# Supplementary material for: Housing Systems Influence Gut Microbiota Composition of Sows but Not of Their Piglets
Source: PLoS One. 2017 Jan 13;12(1):e0170051. doi: 10.1371/journal.pone.0170051 (PMC5234784; doi:10.1371/journal.pone.0170051)
Supplement: S1 Table — (XLS) [file pone.0170051.s001.xls]

## Sheet: Table S1
Table S1. List of all bacterial genera identified in sow or piglet microbiota in this study. Numbers in the table represent reads assigned to appropriate genus. NA - not assigned to any genus.
Animal ID	T10015	T22069	T31111	T10022	T11106	T22203	P1389	P0149	P1385	P0123	P0542	P0508	P0545	P0503	P0102	P0108	P0122	P503	P101	P1389	P508	P0146	P107	P0122	P0123	P0542	T90648	T23657	T23732	T23835	T31033	T22303	P1069	P1048	P1081	P1043	P1081	P1067	P1083	P1021	P1003	P1022	P1109	P1097	P1002	P1002	P1097	P1083	P1067
Rearing conditions	enriched	enriched	enriched	enriched	enriched	enriched	enriched	enriched	enriched	enriched	enriched	enriched	enriched	enriched	enriched	enriched	enriched	enriched	enriched	enriched	enriched	enriched	enriched	enriched	enriched	enriched	conventional	conventional	conventional	conventional	conventional	conventional	conventional	conventional	conventional	conventional	conventional	conventional	conventional	conventional	conventional	conventional	conventional	conventional	conventional	conventional	conventional	conventional	conventional
Experiment	Exp1	Exp1	Exp1	Exp1	Exp1	Exp1	Exp1	Exp1	Exp1	Exp1	Exp1	Exp1	Exp1	Exp1	Exp1	Exp1	Exp1	Exp1	Exp1	Exp1	Exp1	Exp1	Exp1	Exp1	Exp1	Exp1	Exp1	Exp1	Exp1	Exp1	Exp1	Exp1	Exp1	Exp1	Exp1	Exp1	Exp1	Exp1	Exp1	Exp1	Exp1	Exp1	Exp1	Exp1	Exp1	Exp1	Exp1	Exp1	Exp1
Animal category	sow	sow	sow	sow	sow	sow	d1 piglet	d1 piglet	d1 piglet	d1 piglet	d1 piglet	d1 piglet	d1 piglet	d1 piglet	d1 piglet	d1 piglet	d1 piglet	d4 piglet	d4 piglet	d4 piglet	d4 piglet	d4 piglet	d4 piglet	d4 piglet	d4 piglet	d4 piglet	sow	sow	sow	sow	sow	sow	d1 piglet	d1 piglet	d1 piglet	d1 piglet	d1 piglet	d1 piglet	d1 piglet	d1 piglet	d1 piglet	d1 piglet	d1 piglet	d1 piglet	d1 piglet	d4 piglet	d4 piglet	d4 piglet	d4 piglet
[Clostridium]	54	9	18	32	53	40	86	258	152	26	8	262	294	3338	2		103	9	1	111		49		32	7	11	219	36	1	50	63	470	11	15	25	16	20	92	4	1	131	461	4	165	1	9	65	9	38
[Eubacterium]	7	8	10	10	25	29					2	2	49		1			12	19	56	3	6		17	26	16	17	17	16	15	52	232			1	80						2			14	5	80	17	5
[Prevotella]	104	89	79	59	300	1161	5	1	2		81	10	53	8	1		2	25	11	128	10	3		102	5		85	156	123	202	2507	627	3	1	1	3	1	4	1	2	6	1	1	2	5	4	78	5	195
[Ruminococcus]	28	61	22	26	89	34			7		35	24	1664	79	11	12	20	422	259	3020	166	1205	4	977	341	181	50	82	47	64	286	849		40	2	1152		5054	3	4	22	27	13	14	56	52	1631	1288	616
02d06					2							1															2	3		2	1											1
A17																																						1
Abiotrophia
Acetonema
Acidaminococcus														1
Acidovorax																																															1
Acinetobacter					1		27	32	16	9	4	87			9					10			16	1	40	2	2								2	6		27	3		10			1	1		77		57
Actinobacillus	26	17	13	21	59	29	183	1593	79	1116	25	2108	414	3324	7	16	2557	40	4	129	4	106		200	40	33	12	11	3	6	41	250	1420	153	6989	93	3499	4175	61	63	1143	1577	178	2519	116	3	60	80	15
Actinomyces													7				2	8	1	20				5	3		1	1		1	1	1	1			5										7	81	225	6
Actinoplanes																									2
Adhaeribacter													1										3																		2
Adlercreutzia		1		1		1																					1	3	2							1
Aerococcus		3		1			2		1											3										1	22	137				1	1					1			1		10		29
Aeromonas
AF12																																						2
Afipia
Aggregatibacter			1			2			3					5			4
Agrobacterium																							4		17									2		3		3							1		2		4
Agrococcus																																															1
Acholeplasma																														1
Akkermansia	7		8	1	1	117					3		5	5		4	4	3		5840	1	140		43		2	3	35	13	159	19					4				2	2					49	23	5
Alcaligenes																																																	3
Alistipes																																						1					1
Alkalibacterium																			1
Alkaliphilus
Amaricoccus														1
Anaerobiospirillum					1	4							190	1				15			2																								1
Anaerococcus	1	1																		12				1	5						12	12				1											28	1	11
Anaerofilum	2			5															1								7	4	1	9	10	9						33									7
Anaerofustis		1	1	3		1							1							1							3			1	5	14				1		7
Anaeroplasma	7	2	11	6	4	2					1					1	1										7	7	7	2	33	12						2
Anaerorhabdus
Anaerosinus							1										2					1		1
Anaerospora
Anaerostipes	1	1	7	12		6		1			1									2							10	4	4	5	60	19						12
Anaerotruncus																															1	1						25
Anaerovibrio	22	914	26	21	126	65	10	10	6	4	39	18	9	3	3	2				4		5		1			14	63	89	35	148	572	2	1	3			1	1	2	2	2	1		1		3
Anaerovorax	3	10	3		2	2						1															2	2		2	5	1
Anoxybacillus
Aquabacterium																																															1
Aquicella
Arcanobacterium	1	1		1	1						1				4	1		1		11							2	3				9				7											3	2
Arcobacter																									14
Arenimonas																																									2
Arthrobacter								1		1		2								1			7
Asteroleplasma																																	1
Atopobium																									14													1
Azorhizobium																																															4		5
Bacillus						2					2																				1							3											1
Bacteroides	137	130	73	9	13	79	1112	10	20	465	53	242	8478	175	13	30	111	2430	1313	47271	189	7055	24	6292	707	752	53	186	18	69	256	317		38	10	478	24	4699	46	23	1352	504	16	69	530	1170	2684	5544	7183
Barnesiella	1	1			4													1										1										55
Bdellovibrio																									17
Bibersteinia														1			1																					1						1
Bifidobacterium	3	2											10	5		1			2	2		80	1	4		16			2		5	8				3		1						2	2		12
Bilophila	1	1											47	2				10	2			4		2		8	2									2		1								13		2
Blautia	54	491	66	91	476	510	3	3		2	10	4	17	7	2	1	3	2	12	163	2	31		30	9	9	124	195	109	206	818	2383	2	4	2	36	5	128		5	1	6	1	1	6	2	250	14	29
Bradyrhizobium											2					1																															4
Brachybacterium																									1							1						3			1
Brevibacterium
Brevundimonas																							9
Bulleidia	9	36	9	17	47	74			1		3	2	2				1			4							24	38	49	15	67	761								1					1	2	9
Burkholderia																									12																						1		2
Butyricicoccus	29	84	76	7	77	113					9	2	47	10	1		7	10	19	268	2	110	2	97	43	16	57	169	192	61	471	635		2	1	34	1	85	1		1	1	1	3	1	38	388	7	94
Butyricimonas	15	7	3								2		180	5	2	5	6	56	140	3112	2	16	3	2	1	2					16	3						13	1	1	7		1	2				3	2
Butyrivibrio
C39																																															3
Caloramator
Campylobacter	1		3						1		9			1	3	7	3			6			1				1	2		2		2		1		1	1	5	1		1			1		5	2		105
Candidatus Arthromitus																																1
Candidatus Rhodoluna														1		2									10																						12		8
Carnobacterium																																1
Catenibacterium					1	136					6	2	1														18	13	14	4	4	92								3		1			1		2		3
cc_115																			1																			12	1
Cellulomonas
Cellvibrio																									5
Cetobacterium
CF231	96	115	122	111	220	367	10	2	4	1	77	10	10	3	1	2	1	3	4	13	1	7		74	1		114	176	122	269	798	159	4			1		2			1			3	1	2	37		7
Citrobacter	11	15	9	9	87	41	15	455	6	20	2222	75	105	738	38	1	14	1	2	2		3		4	48	7		5			3	66	27	7140	45	120	20	7	5	1070	41	85		7	52	1	22	1	1
Clavibacter																																																1
Cloacibacterium																																						10									2
Clostridium	323	354	109	106	302	298	2482	2955	618	257	23489	5766	14235	28021	39	14	1102	207	102	5190	50	2304	7	716	506	408	401	462	83	449	1316	1393	3162	691	1716	531	1041	11965	111	95	915	1296	174	1220	197	198	1436	612	310
Collinsella	1	7		5	7	14		1			1		12	1				11	6	5						7	6	10	1	6	3	22				37		1		1	1	1		1	2	2	39	1	8
Comamonas							4	2	1	2		10	1												3							1									1								2
Coprobacillus			1		3	1							1							27									1	2	3	4						21									2
Coprococcus	72	435	233	73	277	221	1	5	1	1	55	2	25	5		1	1	3	33	123	7	18	1	5		4	150	448	174	293	1112	1261	1	7	4	27		187		1	2	5		5	5	1	85	3	3
Coriobacterium				1
Corynebacterium					1	1	1				1			6		2		1					1	1	73			1		1	5	2		3		3		31	1		12				1		56	3	1
Cronobacter								1																										7
Curvibacter																																									1
DA101																																						3											8
Defluviitalea	7	35	10	5	11	32							7	2				1	3	1		3	1				2	18	21	13	156	115				1		57		1		1		1			7		3
Dehalobacterium		2		2	9	6							1														17	3		23	33	23						40	1
Dechloromonas																																																	4
Delftia																																															2		3
Demequina																							2
Desulfomicrobium
Desulfovibrio	40	66	62	14	74	290	3		4	2	9	2	237	26	1	4	6	67	4	1484	2	195	6	234	21	12	115	197	28	28	89	335	2	2		2		158		1	1	3	2	3	5	18	41	23	35
Dethiosulfovibrio
Devosia																							1		8																						1
Dialister					1						3		55	1	1			19	6	1						13						1		1													1
Diaphorobacter																									1													8			2						1
Dietzia																																						1			1
Dorea	49	209	40	46	117	214	24	44	71	3	5	56	994	977	2	1	11	222	11	342	52	810	1	448	39	91	173	175	206	223	750	1007	19	6	33	372	35	250	1	1	2	308	20	34	8	68	622	186	84
Dyadobacter																							1
Dysgonomonas
Eggerthella																				4				5												2								1		4	3
Elizabethkingia																																															5
Elusimicrobium	1																														33																2
Emticicia
Enhydrobacter													3																												2								5
Enterobacter					4						4		1				1		3				1											2			1			1		6						2
Enterococcus	1			1			12	25	7		1	36	75	118		3		3	1	2		1		8	5	4		7		1		7	10		2	17	2	104		1	52	12		4	38		38	1	24
Epulopiscium	4	15	5	4	9	20	14	1993	11	5	5	62	112	3	1	1	1	5		2		35		4	1		14	11	7	13	15	117	130	7	510	6	592	353	65	7	1	6	2	202	50	1	5		17
Erysipelothrix
Escherichia	115	50	32	67	141	643	18859	13713	8259	799	143904	6175	32628	28027	2899	8775	1412	94	31	143	7	910	22	435	610	484	190	1045	20	41	133	1153	3022	855	1551	8646	1013	8415	147	3945	14277	4077	415	2834	4552	23	362	1047	5399
Exiguobacterium		1																					2																1								5		7
Facklamia			1										1							2		1										1			1	1		4						1			21		9
Faecalibacterium	41	481	26	47	242	308	2	4			26	4	533	5	1		2	200	16	1389	8	32		30	15	11	33	70	32	71	1130	1536	1	2		34	2	274		4	5			1	9	8	91	9	20
Fibrobacter	7		18	8	15	34					3															1		35	1	1		11										1
Filimonas																				2
Fimbriimonas																									2
Finegoldia											1	2																			4	3						5									4
Flavisolibacter																																						13
Flavobacterium											6				1					4			11		55	3								1		4		29		1	10						63	3	38
Flectobacillus
Flexispira			5			4				1			8	3			2	3		22	1	58					11	9		15	36	6				1		6							2	1			6
Fluviicola
Friedmanniella																									4																1
Fusobacterium	72	36	19	11	40	23	2689	55	175	70	42	6226	2035	5802	14	26	3713	915	39	14232	79	966	11	7557	287	960	36	44	12	31	124	137	161	238	538	1411	257	380	80	4990	4854	2913	4	1214	176	440	6114	5242	10230
Gallibacterium
Gallicola
Gemella
Gemmata																																						1
Gemmatimonas
Geobacillus																																					1
Gluconacetobacter								1			1															1																					5
Granulicatella																																						1
gut																															1
Haemophilus							1	43	1		3	2	1	47					1				1	1	13							1	1	1	14	1	7	24			3	1	2	1				1
Hafnia																																										1
Halomonas																							1
Helcococcus																				2																1		2									1
Helicobacter	1		1		1							1							2									6						1				62
Herbaspirillum											1												3
Hespellia																																						1
Holdemania
Hydrocarboniphaga
Hydrogenophaga
Hydrogenophilus				1															1						5							3		1				3	1								27	2	6
Hymenobacter														1									8		2													4	2								1		3
Hyphomicrobium																																						1									1
Chlamydia																															4	2
Christensenella					1	1																					3				1	1										1
Chryseobacterium											2												4		7					1																	24		3
Iamia																							1
Janibacter																									8																							1
Janthinobacterium											2												5		11	1												2							1		7	2
Jeotgalicoccus																																1															18		1
Jonquetella
Kaistobacter											1								2				7															37									3		1
Kineococcus																							1																								3
Kingella											2								1	2		1			10	2					1	1				3								1			70		8
Klebsiella		2				3	1	2	4	31		1	1	3	3		65		4				1				1	1		1	3		5	1	1	407	1	9		6	6	44		2	5		9
Kocuria																																															6
Kurthia																																						1
L7A_E11	6	1	23	14	12	9				1			7	1													28	56	9	26	13	518												1			14
Lactobacillus	55	129	11	16	1333	14	2	3			13	3	2688	83	5	10	20	1270	26	782	139	2895	1	614	89	127	901	86	238	373	6967	174	12	5	137	462	75	1779	4	5	74	102	2	205	8	54	3394	241	113
Lactococcus	1	1	1		2			6	1																3				1		1	33				3						16					2
Lachnobacterium
Lachnospira	1	2	1	3	6	45						2								1		1					10	12	17	12	166	53						2			1
Lautropia																																						2
Legionella																																									1						3		1
Leptothrix
Leptotrichia																																						3
Leucobacter									1																																						2
Leuconostoc	2			1																												2															3		2
Limnohabitans																																																	1
Luteibacter																									7
Luteimonas																									3
Luteolibacter																							1																		2
Lysinibacillus
Lysobacter
Magnetospirillum																																																	1
Mannheimia			1				37	2	6	2	2	5	33	5		1	1			1		1		8		2						4				70	2	1			157	6	1	1			3	1	5
Marvinbryantia
Megamonas																																						172			1				1				1
Megasphaera		35			2	4			1				5					4						6							1
Methanobrevibacter	5	6	12	67	43	35					1				1				3	3							115	49	7	518	534	88						145			1	1					134	1
Methanosphaera
Methylibium																																						1
Methylobacterium														1					1				4		12																						1	1	2
Methylotenera
Methyloversatilis
Micrococcus											1														1																	1					4
Mitsuokella		27	1		26	59	16	1	4			1	114	242			1	18		5	1	2		3		2				3				1		1	1				1
Mogibacterium				1									7					3										1	1		1																1
Moraxella						1	9	49		1	17	3	48	30	4		16		2	27	1	2		2	16	2					2	1	3		94	1	64	429	2		21		11	14	3		174	1	46
Mucispirillum																																						23
Mycobacterium																																						2			1						5
Mycoplana																																						1
Mycoplasma							1
Myroides																				2																													11
N09
Neisseria														1					4															2		3					2						2	1
Niabella
Nocardioides																							3															5									1
Novispirillum
Novosphingobium																							11															13
Odoribacter																																						30
Olivibacter																												1
Opitutus								1
Oribacterium	4	140		6	55	55		1				1	2	1			1			8		1					7	1		5	55	727	1								1				1	1	1
Oscillospira	801	1859	465	449	1470	2078	19	20	11	7	250	35	3836	52	13	16	25	760	157	5435	52	151	23	216	36	64	4919	1797	321	4264	5619	7922	13	19	11	177	6	1996	4	24	31	26	10	8	50	213	854	29	105
Oxalobacter																1				1																		7							1
p-75-a5	32	135	39	28	73	115					6	1	82	2				11		5		1		2	7		47	83	84	58	158	753			1			2						1		4	20		6
Paludibacter	9	2	78	14	49	19	5	3			12	2	8		2		3		1	12							9	59	1	3	56	39						2		1				1			3		5
Papillibacter	1		2	1	6																						3	5		4	2	17										1
Parabacteroides	57	68	58	14	247	261	6	5	3		31	9	893	10		2	6	241	42	74	14	32	1	84	75	120	70	96	22	74	347	200	2		1	94	3	4		3	5	3	1	1	4	16	114	67	106
Paracoccus												1													14													5			4				1		13	1
Paraprevotella						1						3	3				1			2							2	5													1
Parvibaculum																																									1
Parvimonas						1																				1										4
Pasteurella	6	1	4	1	6	3	33	17	6	73	10	495	145	487	2	1	55	19	32	163	1	24	1	886	29	10	6	7	2	2	9	6	561	52	17	189	3	776	1	9	838	251	1	7	3	10	402	415	36
Paucibacter																																															1
Pediococcus																									5						1	1																	2
Pedobacter																							3		9																						16
Pelomonas																																			1
Peptococcus		3			4	1														29		5					1		2	3	21	54				1		6
Peptoniphilus							1								1				4	3					8						4	1	1			1											1
Peptostreptococcus	4		1					1			3		106	6	1	4	5	25	151	181		21	1	156	15	20	5	3		3	3	3	1			146		33	1			3		3	2	98	71	47	31
Perlucidibaca
Petrobacter																			1						3														2									1	1
ph2																										1
Phascolarctobacterium	161	531	62	24	536	373	7	2	5	2	55	12	257	9	1	3	6	42	39	1003	3	14	1	33	5	65	97	132	27	106	225	889	2	8	2	263	2	858	2	9	5	1		4	6	4	33	3	21
Phenylobacterium																																						7
planctomycete
Planomicrobium																																				1
Polaromonas
Polynucleobacter																																															4
Porphyromonas	6	1			1	1							1												5	15	1	2			66	19				2		7							1		9
Prauserella																																																	1
Prevotella	655	2424	827	600	6815	4653	81	60	24	21	854	127	1868	166	11	19	33	1331	67	542	29	62	7	2160	50	11	2374	3579	1280	2660	6192	20374	19	35	16	21	5	1437	10	23	30	38	5	18	31	28	788	31	269
Propionibacterium											2		1						5	1			4		26					2		1					1	25	6	3	1		1		2		11	3	11
Propionispira												1								1
Prosthecobacter
Proteiniclasticum																																																	7
Proteus								2		1	1						3					1		1									4		1			3	2		3		4	27				2
Providencia
Pseudoalteromonas																									2
Pseudobutyrivibrio	3	54	23	12	22	31					2		2										1		1		2	77	11	11	29	169				1		1		1
Pseudomonas		1					2	3	4		81	2	1		2	1			2	25		4	4	1	162	22					3	1		2	3	4	3	31		3	4		2		4	3	369	11	69
Pseudonocardia
Pseudoramibacter_Eubacterium																																						2
Pseudoxanthomonas
Psychrobacter		1													1																1					1											2
Pyramidobacter																																1
Ralstonia
Raoultella
rc4-4	1	7	4	6	22	20	1				2	1	1	2			1			1		3		9		2	19	2			8	38	1					1			1
RFN20	1	1	4	4	10	3	1	1			13	1	2				2	1	17	20							5	7	2	1	19	20				1													1
Rheinheimera
Rhodobacter							1						1												4																						3	1
Rhodococcus																														1		1						1
Rhodocytophaga																																						4
Rhodoferax
Rhodoplanes																																															3
Rhodospirillum
Rickettsiella																																															1
Rikenella																																						1
Robinsoniella		1	1																								2	2
Roseburia	19	127	35	16	36	83		4	4	1	12	7	12	4				3		1046	1					7	36	76	19	55	256	949						15			3				1	24	367
Rothia		1					21	12	1		7	4	10	57	1		3	4	3	4		5	2	9	7	1	1			1	1		14		105	11	23	390	1		5	3		29		1	65	2
Rubricoccus																																						4
Rubrobacter																									1													3	1
Ruminobacter
Ruminococcus	175	374	235	182	751	369	8	8	6	2	37	8	1442	63	8	6	14	246	99	1530	50	295	4	125	21	124	438	648	226	1003	2466	3784	4	5	13	339	7	752	1	6	13	14	6	12	13	133	888	36	23
Rummeliibacillus								1				1		1									3											2
Saccharopolyspora																																1																	1
Salana																							1
Salinibacterium																									2					1								1			1						110
Sarcina	9	31	7	132	33	127		1			12	1	2	1										1	3		21	206	33	1139	11	33	3		33		39	1		2	1	1	1				421	1
Sedimentibacter
Segetibacter													2																			2									3
Selenihalanaerobacter
Selenomonas	9	7			3	4						1	1				1										4	4		4	6	10
Serpens									1			4
Serratia											4									3																	1								1		13	1	3
Sharpea						1																						1			1	1
Shewanella
Shigella	1		1		1	11	32	15	9	4	11	38	14	19		5	5					1		5			4	21		1	1	3	1	1		3	1	1		4	12	10		5	4				1
Shuttleworthia			1
Schlegelella																									2														1
Skermanella																							2
Slackia	1			1	2	1																					3		1	2	2	1						2											1
SMB53	507	39	75	145	163	173	101	264	210	20	32	121	944	259	2	4	427	23	2	86	4	32		62	12	6	804	111	14	324	141	2449	34	3	15	21	16	272	3	1	225	157	18	9	3	5	151	6	24
Solibacillus							1	1	2	1		5			1					1					10																								4
Solitalea
Sphaerochaeta		1			6	1											1		1	75							1	3	1	2	8	1
Sphingobacterium
Sphingobium																									1																						1		4
Sphingomonas											1									1			8		5													3			3						501
Sporobacter		1																									1	1	1	1	1	2															3
Sporosarcina																												1
Staphylococcus			1	1	1	2	66	88	19	67	44	6	61	165			10	2		9			1	2	49		1				2	2	125		9	3	10	1131			20	25	2	20	7		81	3	7
Stenotrophomonas							21	10	5	6		29											1		4			1								1				1	2						21	1	3
Streptococcus	6	4	1	1	2	11	192	324	59	11	6	83	211	380	4	1	23	22	11	67	4	98	2	54	93	70	11	3		3	10	22	107	7	410	221	193	2656	8	3	55	324	46	64	52	55	358	22	37
Succinatimonas
Succiniclasticum
Succinispira
Succinivibrio	29	9	4	1	26	21	11	10	5	2	17	20	9	3	3	13	19			11		3	2			2	5	34	2	6	17	284		1				1		3	9		1	4	5			3
Sutterella	4	3	5		2	3	7	1	2	1	11	25	88	33	1	4	54	1	18	1273	2	19	1	20	3	27	9	10	1		5	16		3	1	2		22		1	3	619		3	5	2	12	25	14
Suttonella
Synergistes					2																											2
Syntrophomonas																																						1
Tetrathiobacter																								3		1										1		3						1			4		1
Thermicanus
Thermoactinomyces																											1
Thermomonas																							3																		2
Thermovenabulum																																															1
Thermus																									12
Thiothrix
Tissierella_Soehngenia
Trabulsiella																																															4
Treponema	22	37	147	194	129	178	1	1	2	1	36	5	1	1	3	2	1			2				2			86	106	41	48	249	209			2	2		2			1	1	1		1	1	20	3	1
Trichococcus			1																													1															4
Truepera																									9
Trueperella																			1	4																2		1									2
Turicibacter	87	6	16	14	30	41		2			1	1	2	1		1		1		8		20		1	5		250	46	4	106	30	499	4	1		1		10				1			1		46		3
u114
vadinCA11		1																									1			2	1	1						4
Vagococcus													1	3																															2
Variovorax																							1																								1
Veillonella	11	4	2	1	1	1	372	5	822	54	5	197	364	227	3	3	274	74	10	57	3	361		575	88	12	11	9	6	8	17	12	7	32	233	740	103	179	1	4	641	724	16	15	6	32	164	285	6
Vestibaculum		2	1		34	8						1	1														19	2		2	15	1			1	1
Victivallis																														2
Vitreoscilla
WAL_1855D						1																									9
Wautersiella								1												1
Weeksella
Weissella	1	1	4	3	2			2			4																4	1				14															1		2
Wohlfahrtiimonas												1
Wolinella
Yaniella																																															3
Yersinia																				1
YRC22	28	27	7	6	105	93	1	1		2	2	9					1			2							17	15	2	7	43	55		1						1				1		1	1	1
Zoogloea
NA	5042	14117	4943	5374	20088	12057	756	899	204	223	2006	2288	11915	3524	97	97	545	5563	943	24887	180	3298	135	3396	978	1308	15668	18761	6900	16691	42570	47106	427	261	467	2436	370	13808	52	385	612	1207	113	517	276	1060	7868	1024	1260
[truncated: 90 more columns]
